# Supplementary material for: “It’s about What You’ve Assigned to the Salad”: Focus Group Discussions on the Relationship between Food and Mood
Source: Int J Environ Res Public Health. 2023 Jan 13;20(2):1476. doi: 10.3390/ijerph20021476 (PMC9859527; doi:10.3390/ijerph20021476)
Supplement: Supplementary file 1 [file ijerph-20-01476-s001.zip]

Archive with 1 entries (1 files):
- ijerph-2110251-supplementary.pdf
